# Supplementary material for: Comparison of Glycemic Variability and Hypoglycemic Events in Hospitalized Older Adults Treated with Basal Insulin plus Vildagliptin and Basal–Bolus Insulin Regimen: A Prospective Randomized Study
Source: J Clin Med. 2022 May 16;11(10):2813. doi: 10.3390/jcm11102813 (PMC9143484; doi:10.3390/jcm11102813)
Supplement: Supplementary file 1 [file jcm-11-02813-s001.zip]

Archive with 1 entries (1 files):
- jcm-1702141-supplementary.pdf
